# Supplementary material for: Marginal Zinc Deficiency Aggravated Intestinal Barrier Dysfunction and Inflammation through ETEC Virulence Factors in a Mouse Model of Diarrhea
Source: Vet Sci. 2022 Sep 16;9(9):507. doi: 10.3390/vetsci9090507 (PMC9503546; doi:10.3390/vetsci9090507)
Supplement: Supplementary file 1 [file vetsci-09-00507-s001.zip]

Archive with 1 entries (1 files):
- vetsci-1862943-supplementary.pdf
